# Supplementary material for: Betulinic Acid Affects the Energy-Related Proteomic Profiling in Pancreatic Ductal Adenocarcinoma Cells
Source: Molecules. 2021 Apr 24;26(9):2482. doi: 10.3390/molecules26092482 (PMC8123215; doi:10.3390/molecules26092482)
Supplement: Supplementary file 1 [file molecules-26-02482-s001.zip]

Archive with 1 entries (1 files):
- molecules-1192854-supplementary.pdf
